# Supplementary material for: Arabidopsis thaliana SHOOT MERISTEMLESS Substitutes for Medicago truncatula SINGLE LEAFLET1 to Form Complex Leaves and Petals
Source: Int J Mol Sci. 2022 Nov 15;23(22):14114. doi: 10.3390/ijms232214114 (PMC9697493; doi:10.3390/ijms232214114)
Supplement: Supplementary file 1 [file ijms-23-14114-s001.zip]

Archive with 1 entries (1 files):
- ijms-2000059-supplementary.pdf
